# Supplementary material for: Catalytic mechanism of the colistin resistance protein MCR-1
Source: Org Biomol Chem. 2021 Feb 16;19(17):3813–9. doi: 10.1039/d0ob02566f (PMC8097703; doi:10.1039/d0ob02566f)
Supplement: OB-019-D0OB02566F-s001 [file OB-019-D0OB02566F-s001.gz]

Archive with 30 entries (30 files):
- ._1st_A_ps.xyz
- 1st_A_ps.xyz
- ._1st_A_rs.xyz
- 1st_A_rs.xyz
- ._1st_A_ts.xyz
- 1st_A_ts.xyz
- ._1st_B_ps.xyz
- 1st_B_ps.xyz
- ._1st_B_rs.xyz
- 1st_B_rs.xyz
- ._1st_B_ts.xyz
- 1st_B_ts.xyz
- ._1st_C_ps.xyz
- 1st_C_ps.xyz
- ._1st_C_rs.xyz
- 1st_C_rs.xyz
- ._1st_C_ts.xyz
- 1st_C_ts.xyz
- ._1st_D_ps.xyz
- 1st_D_ps.xyz
- ._1st_D_rs.xyz
- 1st_D_rs.xyz
- ._1st_D_ts.xyz
- 1st_D_ts.xyz
- ._2nd_B_ps.xyz
- 2nd_B_ps.xyz
- ._2nd_B_rs.xyz
- 2nd_B_rs.xyz
- ._2nd_B_ts.xyz
- 2nd_B_ts.xyz
