# Supplementary material for: Catalytic mechanism of the colistin resistance protein MCR-1
Source: Org Biomol Chem. 2021 Feb 16;19(17):3813–9. doi: 10.1039/d0ob02566f (PMC8097703; doi:10.1039/d0ob02566f)
Supplement: OB-019-D0OB02566F-s001 [file OB-019-D0OB02566F-s001.gz › 1st_A_rs.xyz]

97

C         -3.94278       -2.67952       -2.55471
C         -3.60040       -3.90928       -1.70719
C         -2.22035       -3.79927       -1.04500
C         -2.16456       -2.62479       -0.06053
O         -3.06561       -2.46113        0.75837
O         -1.11502       -1.85128       -0.19342
C         -1.96711        1.16429        4.08226
C         -2.05999       -0.34996        3.87925
C         -3.46481       -0.81608        3.52620
O         -1.16621       -0.79201        2.83122
P          1.65887        0.56226        2.49399
O          1.47077       -0.55063        3.49355
O          0.90065        0.42040        1.15606
O          1.20575        1.97650        3.16475
C          1.51279       -5.00753       -3.31836
C          1.71021       -3.53722       -2.89946
C          2.21346       -3.37251       -1.49524
C          3.42809       -3.66036       -0.90257
N          1.44131       -2.85822       -0.47328
C          2.19713       -2.85826        0.65968
N          3.41254       -3.33713        0.43903
C         -5.92953        2.04591       -0.48433
C         -4.73487        2.06477        0.47154
C         -3.59746        1.10848        0.08326
O         -2.60355        1.12041        0.91826
O         -3.68791        0.41969       -0.94168
C         -3.47311        4.06683       -2.65076
C         -1.98674        3.87335       -3.01229
C         -1.44223        2.57952       -2.50044
C         -0.73458        2.26170       -1.37068
N         -1.71523        1.35287       -3.09730
C         -1.22439        0.37302       -2.29555
N         -0.60910        0.88972       -1.25081
C          4.52738        4.51222       -2.41973
C          5.00297        3.09275       -2.74572
C          4.18958        2.01274       -2.09252
C          2.98400        2.10664       -1.42841
N          4.61326        0.69573       -2.10495
C          3.67767        0.01764       -1.45720
N          2.66636        0.82446       -1.03850
Zn        -1.05334       -0.10717        0.74626
H         -4.92953       -2.78266       -3.02311
H         -3.20702       -2.54730       -3.36178
H         -3.94868       -1.76830       -1.94694
H         -4.35007       -4.02747       -0.91734
H         -3.63138       -4.81640       -2.32711
H         -1.43624       -3.68894       -1.80394
H         -2.00147       -4.71644       -0.48218
H         -2.61045        1.47023        4.91791
H         -2.29711        1.67559        3.17333
H         -0.93830        1.46195        4.30543
H         -1.72979       -0.85650        4.79740
H         -3.79006       -0.34915        2.59452
H         -4.16016       -0.54195        4.33000
H         -3.48726       -1.89771        3.37582
H          1.15999       -5.07766       -4.35461
H          0.77862       -5.49827       -2.66976
H          2.45354       -5.56268       -3.23699
H          0.76067       -2.99735       -3.00303
H          2.40991       -3.05660       -3.59571
H          4.31201       -4.07540       -1.37064
H          0.47327       -2.50571       -0.52083
H          1.82019       -2.48450        1.60258
H         -6.36091        1.04211       -0.54104
H         -5.62671        2.32466       -1.49746
H         -6.70810        2.74319       -0.14975
H         -4.30885        3.07411        0.55183
H         -5.04803        1.80031        1.48992
H         -3.85202        5.02088       -3.03661
H         -3.60451        4.04895       -1.56523
H         -4.08681        3.25987       -3.06453
H         -1.39637        4.68995       -2.58115
H         -1.85667        3.94128       -4.10178
H         -0.33250        2.92558       -0.61982
H         -1.37230       -0.68098       -2.46688
H          5.15874        5.26430       -2.90684
H          4.55076        4.69289       -1.33878
H          3.49634        4.66946       -2.75933
H          5.00026        2.94979       -3.83693
H          6.05069        2.97325       -2.43870
H          2.32945        2.93647       -1.21221
H          1.88853        0.57190       -0.42235
H          3.68617       -1.04611       -1.26199
O          3.21029        0.89826        2.18748
C          4.22183       -0.12818        2.02869
H          3.77511       -1.05252        1.65912
H          4.88809        0.25438        1.25116
C          0.87151        3.07143        2.30877
H          1.68042        3.27748        1.59844
H         -0.05431        2.86048        1.76429
H          0.72579        3.93776        2.95865
H         -0.24265       -0.83009        3.18874
H         -2.35536        1.20202       -3.86242
C          4.96320       -0.36675        3.33837
H          5.75606       -1.10766        3.18047
H          5.41517        0.56269        3.70289
H          4.27220       -0.74522        4.09766
