# Supplementary material for: Catalytic mechanism of the colistin resistance protein MCR-1
Source: Org Biomol Chem. 2021 Feb 16;19(17):3813–9. doi: 10.1039/d0ob02566f (PMC8097703; doi:10.1039/d0ob02566f)
Supplement: OB-019-D0OB02566F-s001 [file OB-019-D0OB02566F-s001.gz › 1st_A_ts.xyz]

97

C         -4.10259       -1.70051       -2.91524
C         -4.14970       -3.03948       -2.17164
C         -2.79583       -3.43273       -1.55444
C         -2.41480       -2.53684       -0.37701
O         -3.09565       -2.55566        0.65184
O         -1.35611       -1.78484       -0.55205
C         -1.36894        0.46504        4.19570
C         -0.66728       -0.81660        3.76104
C         -1.58711       -2.03383        3.76571
O         -0.11499       -0.68292        2.44570
P          1.67491       -0.34674        2.08710
O          2.04808       -1.74766        2.91743
O          1.35242       -0.54126        0.60979
O          1.38305        1.01185        2.98149
C          1.15551       -3.90455       -4.72082
C          0.51442       -3.52960       -3.38450
C          1.44313       -3.66905       -2.21833
C          2.67617       -4.26795       -2.06182
N          1.12201       -3.19292       -0.96338
C          2.14693       -3.51423       -0.12613
N          3.10966       -4.17015       -0.75298
C         -5.68738        2.46058        0.36153
C         -5.14531        1.22294        1.08458
C         -3.78713        0.76873        0.53577
O         -2.91363        0.43733        1.42766
O         -3.61750        0.74011       -0.69536
C         -3.35257        4.87439       -1.51830
C         -1.85337        4.85491       -1.15517
C         -1.31388        3.47033       -0.98743
C         -1.14322        2.67951        0.11973
N         -0.99121        2.64652       -2.05909
C         -0.65402        1.42462       -1.57967
N         -0.73587        1.41799       -0.26453
C          4.64765        5.08469       -1.97868
C          3.27446        4.53877       -2.40266
C          3.11259        3.08638       -2.06957
C          2.34502        2.51141       -1.07890
N          3.81806        2.10661       -2.74496
C          3.47028        0.96807       -2.16217
N          2.57919        1.15751       -1.15385
Zn        -1.16849       -0.33121        0.77177
H         -5.07405       -1.47060       -3.37145
H         -3.35433       -1.73159       -3.71935
H         -3.84475       -0.88006       -2.23805
H         -4.89699       -2.99709       -1.37045
H         -4.46280       -3.83744       -2.86036
H         -2.01779       -3.39250       -2.31939
H         -2.85342       -4.46078       -1.17635
H         -1.74197        0.36069        5.22388
H         -2.21414        0.66970        3.53302
H         -0.67137        1.30465        4.15646
H          0.16934       -1.00178        4.45248
H         -2.38882       -1.90848        3.03116
H         -2.03289       -2.17750        4.75849
H         -1.02329       -2.93275        3.49574
H          0.44036       -3.78829       -5.54272
H          1.49509       -4.94674       -4.71335
H          2.02651       -3.27346       -4.93056
H         -0.36956       -4.16353       -3.23041
H          0.13171       -2.50062       -3.43134
H          3.27430       -4.76477       -2.81481
H          0.29788       -2.62985       -0.72974
H          2.13809       -3.23762        0.91770
H         -5.64223        2.31403       -0.72084
H         -5.09088        3.34534        0.61253
H         -6.72521        2.67064        0.64974
H         -5.06619        1.39300        2.16290
H         -5.83443        0.37964        0.94083
H         -3.71092        5.90440       -1.63279
H         -3.93935        4.37879       -0.74390
H         -3.53698        4.33962       -2.45647
H         -1.69902        5.39608       -0.21472
H         -1.27640        5.39665       -1.91811
H         -1.32635        2.90991        1.15823
H         -0.37440        0.58157       -2.19149
H          4.77206        6.13700       -2.26568
H          5.44194        4.49763       -2.45085
H          4.77440        5.00492       -0.89285
H          2.47786        5.11499       -1.91314
H          3.15318        4.68255       -3.48528
H          1.64971        2.92512       -0.36408
H          2.16471        0.44677       -0.52154
H          3.82749       -0.01668       -2.43328
O          3.30779        0.11842        1.98435
C          4.29820       -0.73260        1.41455
H          3.86322       -1.67277        1.06432
H          4.71276       -0.21688        0.53844
C          2.29278        2.10063        3.16067
H          3.16311        1.80116        3.74902
H          2.63429        2.49548        2.20112
H          1.71726        2.86173        3.69804
H          2.02916       -1.60940        3.87570
H         -0.99030        2.91400       -3.03168
C          5.39266       -0.99953        2.44587
H          6.20005       -1.59831        2.00596
H          5.81533       -0.05523        2.80825
H          4.97941       -1.54695        3.29997
