# Supplementary material for: Catalytic mechanism of the colistin resistance protein MCR-1
Source: Org Biomol Chem. 2021 Feb 16;19(17):3813–9. doi: 10.1039/d0ob02566f (PMC8097703; doi:10.1039/d0ob02566f)
Supplement: OB-019-D0OB02566F-s001 [file OB-019-D0OB02566F-s001.gz › 1st_B_ps.xyz]

95

C          3.62348       -0.80895        3.58760
C          3.92641       -2.21255        3.05037
C          2.70360       -2.95241        2.45039
C          2.15676       -2.29724        1.20650
O          2.65317       -2.78222        0.08539
O          1.31988       -1.38487        1.26465
C          1.77561       -0.70046       -4.11308
C          1.86243       -2.14205       -3.61466
C          3.29167       -2.66141       -3.53130
O          1.30108       -2.27810       -2.26060
P         -0.33261       -2.12542       -1.99254
O         -0.51966       -3.25389       -0.82758
O         -0.51535       -0.79667       -1.23226
O         -1.12349       -2.39411       -3.22601
C         -1.86946       -2.43929        5.30327
C         -1.74301       -1.45743        4.12274
C         -2.82737       -1.57288        3.09467
C         -2.79741       -1.79676        1.73793
N         -4.17452       -1.41794        3.39095
C         -4.87848       -1.54784        2.23106
N         -4.07552       -1.77895        1.21381
C          5.69254        2.28708       -0.49840
C          4.59885        1.57837       -1.29480
C          3.48509        0.98922       -0.42974
O          2.48180        0.50270       -1.10329
O          3.56920        0.98831        0.80734
C          3.23448        5.12138        0.35943
C          1.75806        5.19850        0.81127
C          1.20354        3.83864        1.09665
C          0.48531        2.96372        0.32629
N          1.54318        3.11765        2.23682
C          1.08194        1.85930        2.10711
N          0.42804        1.72602        0.96045
C         -4.75660        5.43318       -0.19292
C         -3.41039        5.01407       -0.79308
C         -3.34797        3.56418       -1.18071
C         -4.34590        2.61558       -1.14060
N         -2.18206        2.99129       -1.65803
C         -2.48536        1.72430       -1.89554
N         -3.78190        1.44740       -1.60404
Zn         0.81898        0.07998       -0.15717
H          4.50178       -0.41029        4.10862
H          2.79388       -0.83595        4.30718
H          3.37982       -0.12091        2.77523
H          4.72027       -2.15877        2.29555
H          4.30784       -2.84881        3.85879
H          1.89544       -2.97574        3.18920
H          2.98415       -3.98052        2.20424
H          2.24020       -0.63230       -5.10428
H          2.28697       -0.02371       -3.42343
H          0.73163       -0.38668       -4.21105
H          1.26090       -2.79252       -4.25765
H          3.89835       -2.02699       -2.87494
H          3.74729       -2.65504       -4.52767
H          3.31607       -3.68761       -3.14901
H         -1.03733       -2.31014        6.00419
H         -1.86661       -3.47703        4.95308
H         -2.79777       -2.28098        5.86589
H         -0.78844       -1.61662        3.60860
H         -1.70908       -0.42958        4.51481
H         -1.93692       -1.95914        1.10308
H         -4.62819       -1.45882       -0.52931
H         -5.95551       -1.46514        2.18267
H          6.46184        2.68618       -1.17016
H          6.17280        1.59993        0.20464
H          5.28482        3.11621        0.08485
H          4.13342        2.25353       -2.02396
H          5.02125        0.75720       -1.89016
H          3.62556        6.12296        0.14727
H          3.32496        4.51525       -0.54619
H          3.86436        4.66863        1.13243
H          1.15313        5.65894        0.02329
H          1.66863        5.84786        1.69308
H         -0.03705        3.13274       -0.60870
H          1.26953        1.07103        2.81869
H         -4.75306        6.49478        0.07873
H         -4.98469        4.85471        0.71021
H         -5.57418        5.27433       -0.90587
H         -3.19122        5.63730       -1.67234
H         -2.60493        5.22700       -0.07523
H         -5.38131        2.66326       -0.83967
H         -4.22735        0.52029       -1.62574
H         -1.80379        0.96331       -2.24798
O         -4.98885       -1.13975       -1.39424
C         -4.78277       -2.13384       -2.39901
H         -5.24896       -1.76494       -3.31679
H         -3.71665       -2.30792       -2.59111
H         -5.26523       -3.08142       -2.12222
C         -0.59725       -4.63419       -1.21652
H         -0.81056       -5.19916       -0.30657
H         -1.39791       -4.78366       -1.94646
H          0.35672       -4.96830       -1.64120
H          2.21782       -2.42813       -0.74281
H          2.13210        3.44375        2.98977
H         -4.56477       -1.23114        4.30319
