# Supplementary material for: Catalytic mechanism of the colistin resistance protein MCR-1
Source: Org Biomol Chem. 2021 Feb 16;19(17):3813–9. doi: 10.1039/d0ob02566f (PMC8097703; doi:10.1039/d0ob02566f)
Supplement: OB-019-D0OB02566F-s001 [file OB-019-D0OB02566F-s001.gz › 1st_B_rs.xyz]

95

C          3.24494        0.58485        3.87941
C          3.52097       -0.92656        3.91243
C          2.38422       -1.81709        3.35865
C          2.21690       -1.75864        1.83600
O          3.02739       -2.38353        1.12305
O          1.21417       -1.06544        1.39494
C          2.33639       -1.40271       -3.73316
C          2.92726       -2.26525       -2.61617
C          4.39904       -1.96406       -2.33867
O          2.13236       -2.10517       -1.40847
P         -1.10584       -2.33474       -1.83438
O         -0.81048       -3.51864       -0.74729
O         -0.67350       -0.99469       -1.21457
O         -0.79446       -2.73544       -3.23450
C         -2.09190       -1.57162        5.50479
C         -1.74842       -0.57911        4.37899
C         -2.43197       -0.88378        3.08365
C         -1.97020       -1.46032        1.93055
N         -3.78061       -0.61999        2.85346
C         -4.11286       -0.99677        1.60996
N         -3.03270       -1.52841        1.05116
C          5.27935        2.98612       -0.66558
C          4.32018        2.20411       -1.55327
C          3.31414        1.36722       -0.76481
O          2.39623        0.80958       -1.49054
O          3.41375        1.24693        0.46703
C          2.32484        5.45164       -0.72592
C          0.85654        5.23423       -0.30544
C          0.59279        3.82908        0.13719
C          0.17094        2.71815       -0.54313
N          0.89826        3.36055        1.40992
C          0.68832        2.02161        1.43249
N          0.23733        1.59732        0.26551
C         -5.49317        4.18585       -1.96537
C         -5.85750        2.74805       -1.55571
C         -4.65192        2.03951       -1.01895
C         -3.77190        1.21530       -1.68714
N         -4.16739        2.31548        0.24729
C         -3.00974        1.68230        0.31915
N         -2.72342        1.00122       -0.82193
Zn         1.13511       -0.33844       -0.49012
H          4.05377        1.13270        4.37758
H          2.30985        0.82525        4.40664
H          3.18026        0.94627        2.84862
H          4.43781       -1.14424        3.35193
H          3.70725       -1.23792        4.94951
H          1.43716       -1.54367        3.84136
H          2.60629       -2.85887        3.61659
H          2.87812       -1.60500       -4.66564
H          2.42970       -0.34230       -3.48729
H          1.28272       -1.65310       -3.88702
H          2.83096       -3.32288       -2.90429
H          4.52865       -0.91681       -2.05097
H          4.99697       -2.15640       -3.23776
H          4.79046       -2.59369       -1.53072
H         -1.55674       -1.30371        6.42131
H         -1.80497       -2.59059        5.22656
H         -3.16452       -1.57286        5.73216
H         -0.67086       -0.59172        4.18849
H         -1.99745        0.44363        4.69285
H         -0.96791       -1.75999        1.65073
H         -2.97029       -1.83776        0.05583
H         -5.06971       -0.84885        1.13527
H          5.98113        3.57526       -1.26917
H          5.85603        2.31079       -0.02696
H          4.74052        3.67076       -0.00397
H          3.76259        2.86433       -2.22891
H          4.87273        1.51873       -2.21069
H          2.48819        6.48914       -1.04032
H          2.58733        4.79331       -1.55839
H          3.01116        5.23599        0.09945
H          0.19649        5.46090       -1.15024
H          0.58730        5.94151        0.49132
H         -0.15186        2.64844       -1.57124
H          0.92151        1.38851        2.27345
H         -6.36980        4.73402       -2.33273
H         -4.73609        4.18168       -2.75744
H         -5.08113        4.72908       -1.10874
H         -6.64483        2.77450       -0.79149
H         -6.26204        2.20455       -2.41905
H         -3.78380        0.78968       -2.67974
H         -1.91343        0.39520       -0.98841
H         -2.33215        1.69107        1.16065
O         -2.76592       -2.22047       -1.60265
C         -3.59240       -3.21703       -2.22926
H         -3.34067       -3.29329       -3.28964
H         -3.45341       -4.19075       -1.74528
H         -4.62807       -2.88767       -2.11369
C          0.06270       -4.62156       -1.05817
H         -0.21231       -5.43004       -0.37644
H         -0.07414       -4.93662       -2.09603
H          1.10055       -4.32540       -0.89524
H          2.64099       -2.35733       -0.59151
H          1.32425        3.89689        2.15186
H         -4.40235       -0.13550        3.48692
