# Supplementary material for: Catalytic mechanism of the colistin resistance protein MCR-1
Source: Org Biomol Chem. 2021 Feb 16;19(17):3813–9. doi: 10.1039/d0ob02566f (PMC8097703; doi:10.1039/d0ob02566f)
Supplement: OB-019-D0OB02566F-s001 [file OB-019-D0OB02566F-s001.gz › 1st_B_ts.xyz]

95

C          3.37389        0.38894        3.79362
C          3.81691       -1.05916        3.54247
C          2.69826       -2.00764        3.04920
C          2.18620       -1.65038        1.65882
O          2.75649       -2.11539        0.64855
O          1.17210       -0.84521        1.61559
C          2.13783       -1.21419       -3.86335
C          2.44788       -2.46074       -3.03602
C          3.92388       -2.58918       -2.67096
O          1.65939       -2.49309       -1.80931
P         -0.48729       -2.40408       -1.72499
O         -0.35818       -3.45310       -0.50558
O         -0.44817       -0.97161       -1.19376
O         -0.57809       -2.89842       -3.12241
C         -1.99785       -1.61069        5.50237
C         -1.85307       -0.64786        4.31048
C         -2.56081       -1.10971        3.07505
C         -2.09946       -1.73542        1.94354
N         -3.93139       -1.00280        2.88097
C         -4.23343       -1.53355        1.66726
N         -3.14571       -1.99298        1.07856
C          5.36600        2.90393       -0.70840
C          4.41787        1.95838       -1.44350
C          3.28336        1.42047       -0.57156
O          2.41554        0.68430       -1.20759
O          3.22452        1.68732        0.63697
C          2.52178        5.49239       -0.56184
C          1.00503        5.44371       -0.27438
C          0.57834        4.09606        0.21665
C          0.16515        2.97139       -0.44469
N          0.72705        3.69003        1.53654
C          0.44931        2.37163        1.61772
N          0.09509        1.90101        0.43145
C         -5.37956        4.61547       -1.59116
C         -5.64168        3.13824       -1.92572
C         -4.55037        2.23929       -1.42378
C         -3.68174        1.44599       -2.13971
N         -4.26490        2.14873       -0.07287
C         -3.24388        1.31876        0.01224
N         -2.84739        0.86421       -1.20792
Zn         0.91514        0.06841       -0.10986
H          4.19584        0.96731        4.23266
H          2.52946        0.42345        4.49614
H          3.08107        0.87829        2.86118
H          4.63564       -1.07132        2.81228
H          4.22094       -1.48592        4.47047
H          1.86074       -1.98038        3.75638
H          3.09012       -3.02928        3.01246
H          2.72886       -1.23768       -4.78805
H          2.38443       -0.31018       -3.30067
H          1.07986       -1.19460       -4.13731
H          2.12187       -3.34837       -3.58799
H          4.25860       -1.71763       -2.09770
H          4.52783       -2.65463       -3.58296
H          4.10738       -3.48743       -2.07138
H         -1.45078       -1.23297        6.37329
H         -1.60116       -2.59973        5.25096
H         -3.04729       -1.73603        5.79442
H         -0.79319       -0.53701        4.05648
H         -2.21208        0.35080        4.59737
H         -1.07998       -1.98758        1.69161
H         -2.78135       -2.27620       -0.49168
H         -5.23249       -1.54051        1.25629
H          6.15668        3.25861       -1.38068
H          5.83691        2.40122        0.14162
H          4.83404        3.77392       -0.31580
H          3.96702        2.44528       -2.31836
H          4.96392        1.09364       -1.84389
H          2.81817        6.49154       -0.90140
H          2.78752        4.76995       -1.33846
H          3.10233        5.24786        0.33336
H          0.44798        5.67635       -1.18861
H          0.73514        6.21885        0.45556
H         -0.06236        2.85161       -1.49330
H          0.55765        1.78208        2.51506
H         -6.21135        5.25161       -1.91759
H         -4.46553        4.97051       -2.08155
H         -5.25033        4.73945       -0.51143
H         -6.59947        2.83763       -1.47805
H         -5.74947        3.01103       -3.01043
H         -3.58348        1.24725       -3.19685
H         -2.10232        0.19014       -1.37687
H         -2.74226        1.01721        0.92069
O         -2.50681       -2.39372       -1.47447
C         -3.28134       -3.44274       -2.07682
H         -2.93000       -3.54922       -3.10223
H         -3.15051       -4.38620       -1.53408
H         -4.33495       -3.14853       -2.06459
C          0.11074       -4.79603       -0.73558
H         -0.08915       -5.34021        0.18923
H         -0.42494       -5.25827       -1.56947
H          1.18229       -4.77942       -0.94370
H          2.16290       -2.25493       -0.98055
H          1.08175        4.25802        2.29256
H         -4.58632       -0.55075        3.50339
