# Supplementary material for: Catalytic mechanism of the colistin resistance protein MCR-1
Source: Org Biomol Chem. 2021 Feb 16;19(17):3813–9. doi: 10.1039/d0ob02566f (PMC8097703; doi:10.1039/d0ob02566f)
Supplement: OB-019-D0OB02566F-s001 [file OB-019-D0OB02566F-s001.gz › 1st_C_ps.xyz]

96

C          3.64161       -1.55350        3.45050
C          3.39511       -2.94955        2.86975
C          1.94270       -3.18863        2.38123
C          1.60887       -2.42272        1.13180
O          2.04401       -2.97899        0.02594
O          0.97832       -1.34929        1.16321
C          1.83557       -0.68425       -4.21171
C          1.78866       -2.04755       -3.53462
C          3.16417       -2.57751       -3.16640
O          1.03489       -1.99077       -2.26133
P         -0.57353       -1.61120       -2.21867
O         -1.07143       -2.66573       -1.09141
O         -0.60881       -0.25751       -1.43942
O         -1.21621       -1.72590       -3.54940
C         -1.98972       -2.76174        5.06347
C         -1.77206       -1.60280        4.07570
C         -2.78064       -1.56389        2.97206
C         -2.66100       -1.52784        1.60272
N         -4.14855       -1.56640        3.20534
C         -4.78635       -1.53556        2.00232
N         -3.91436       -1.50725        1.01197
C          6.01643        1.62385       -0.40011
C          4.80496        1.20581       -1.22823
C          3.57965        0.79886       -0.41855
O          2.56266        0.43995       -1.16049
O          3.55957        0.81176        0.81912
C          3.84588        4.61276        0.67973
C          2.43283        4.93081        1.20700
C          1.63081        3.67781        1.33546
C          0.88409        2.98127        0.42509
N          1.70046        2.84379        2.44351
C          1.05682        1.69174        2.16987
N          0.53407        1.74226        0.94865
C         -4.07434        5.74758        0.18877
C         -3.84319        5.05496       -1.16654
C         -3.46085        3.61287       -1.05136
C         -2.42283        2.88838       -1.57188
N         -4.21043        2.69068       -0.32382
C         -3.65812        1.46885       -0.40855
N         -2.57321        1.57693       -1.16192
Zn         0.89387        0.13907       -0.24778
H          4.66149       -1.48094        3.84166
H          2.95095       -1.35032        4.27940
H          3.52051       -0.77194        2.69213
H          4.08593       -3.14599        2.04177
H          3.59798       -3.71037        3.63186
H          1.23521       -2.89022        3.16033
H          1.80532       -4.25294        2.16734
H          2.42828       -0.76209       -5.12977
H          2.29813        0.04846       -3.54454
H          0.83014       -0.35265       -4.48468
H          1.25128       -2.76309       -4.16353
H          3.67242       -1.87514       -2.49727
H          3.76887       -2.69171       -4.07163
H          3.09875       -3.55472       -2.67645
H         -1.20876       -2.76719        5.83032
H         -1.97177       -3.72586        4.54526
H         -2.95202       -2.67759        5.58181
H         -0.78297       -1.68191        3.61140
H         -1.77915       -0.65110        4.62691
H         -1.76384       -1.53778        1.00101
H         -4.03101       -1.44181       -0.88797
H         -5.86277       -1.54557        1.90337
H          6.85336        1.88915       -1.05438
H          6.33900        0.81297        0.25985
H          5.78751        2.48653        0.23061
H          4.49076        2.01159       -1.90487
H          5.05163        0.36276       -1.88671
H          4.44302        5.52657        0.59663
H          3.78855        4.14313       -0.30658
H          4.36500        3.91806        1.34649
H          1.92111        5.61282        0.51978
H          2.49272        5.44786        2.17272
H          0.61303        3.26224       -0.58105
H          1.02138        0.83926        2.82972
H         -4.32281        6.80108        0.03400
H         -3.18003        5.69214        0.81756
H         -4.90640        5.29543        0.74150
H         -4.74763        5.14173       -1.78345
H         -3.04827        5.56669       -1.71805
H         -1.61164        3.19202       -2.21379
H         -1.93560        0.77949       -1.38477
H         -4.01836        0.55908        0.04839
O         -3.97018       -1.00766       -1.76640
C         -4.32320       -1.92333       -2.79830
H         -4.03149       -1.47152       -3.74713
H         -3.78138       -2.87120       -2.69887
H         -5.40368       -2.12409       -2.80411
C         -1.20152       -4.05034       -1.46288
H         -1.70013       -4.54444       -0.62793
H         -1.80178       -4.14762       -2.37096
H         -0.21194       -4.49270       -1.62026
H          1.73487       -2.51371       -0.80889
H          2.24302        3.02381        3.27713
H         -4.59260       -1.62495        4.11082
H         -5.06206        2.89915        0.17864
