# Supplementary material for: Catalytic mechanism of the colistin resistance protein MCR-1
Source: Org Biomol Chem. 2021 Feb 16;19(17):3813–9. doi: 10.1039/d0ob02566f (PMC8097703; doi:10.1039/d0ob02566f)
Supplement: OB-019-D0OB02566F-s001 [file OB-019-D0OB02566F-s001.gz › 1st_C_rs.xyz]

96

C          3.28495       -0.49910        3.85011
C          3.14517       -2.01660        3.66592
C          1.83205       -2.46958        2.98934
C          1.76554       -2.15980        1.49660
O          2.46834       -2.82075        0.70943
O          0.94658       -1.21473        1.14341
C          2.08291       -1.05827       -3.95795
C          2.61475       -2.04272       -2.92125
C          4.08681       -1.83537       -2.58564
O          1.80947       -1.93868       -1.70909
P         -1.21588       -1.90836       -2.08524
O         -1.00092       -3.08351       -0.99454
O         -0.76479       -0.58266       -1.41686
O         -0.88275       -2.27921       -3.48180
C         -2.29182       -2.15329        5.24188
C         -1.97827       -1.02518        4.24630
C         -2.61470       -1.24705        2.91400
C         -2.08259       -1.38355        1.65852
N         -3.99120       -1.40646        2.76098
C         -4.28436       -1.62867        1.46964
N         -3.13935       -1.61339        0.79597
C          5.61365        2.32394       -0.29343
C          4.46732        2.03061       -1.25929
C          3.33006        1.22003       -0.65251
O          2.28335        1.07457       -1.41434
O          3.42251        0.70702        0.47518
C          3.02653        5.14180        0.12786
C          1.64122        5.10839        0.79600
C          1.12902        3.71644        0.97763
C          0.27517        2.94126        0.23645
N          1.56112        2.87593        1.99675
C          0.99155        1.65813        1.82257
N          0.19310        1.65812        0.76455
C         -4.89602        5.16704       -1.09447
C         -5.26963        3.71828       -1.44994
C         -4.19562        2.75344       -1.06868
C         -3.46000        1.84718       -1.78403
N         -3.68920        2.68640        0.22825
C         -2.68694        1.79288        0.28662
N         -2.54104        1.27671       -0.92541
Zn         1.12081       -0.26962       -0.60742
H          4.19746       -0.26134        4.40701
H          2.43475       -0.09304        4.41730
H          3.34196        0.00827        2.88077
H          3.98703       -2.39781        3.07739
H          3.19869       -2.50739        4.64568
H          0.97650       -2.00617        3.49606
H          1.74285       -3.55637        3.09602
H          2.65064       -1.17686       -4.88742
H          2.20533       -0.03090       -3.60028
H          1.02902       -1.25374       -4.16298
H          2.46178       -3.06610       -3.28873
H          4.25522       -0.81917       -2.21938
H          4.70153       -1.98975       -3.47926
H          4.42292       -2.53816       -1.81497
H         -1.78542       -1.96929        6.19342
H         -1.95367       -3.11913        4.85473
H         -3.36534       -2.22756        5.45314
H         -0.89931       -0.95040        4.08395
H         -2.30255       -0.05989        4.65819
H         -1.04722       -1.34421        1.32779
H         -3.05820       -1.72506       -0.23990
H         -5.26753       -1.79551        1.05886
H          6.39774        2.90565       -0.78968
H          6.05228        1.39540        0.08197
H          5.26455        2.89055        0.57568
H          4.04584        2.94872       -1.68224
H          4.83175        1.45965       -2.12398
H          3.38113        6.17249        0.02384
H          2.98068        4.68914       -0.86586
H          3.76528        4.58703        0.71436
H          0.92409        5.66210        0.18000
H          1.67953        5.62416        1.76484
H         -0.24832        3.21335       -0.66909
H          1.21387        0.79694        2.42958
H         -5.68484        5.85173       -1.41810
H         -3.96304        5.46239       -1.58383
H         -4.77143        5.30447       -0.01363
H         -6.21309        3.44346       -0.95968
H         -5.44123        3.62550       -2.52647
H         -3.50976        1.56686       -2.82418
H         -1.80545        0.54536       -1.17403
H         -2.04672        1.56965        1.12517
O         -2.87815       -1.71191       -1.90961
C         -3.70980       -2.64547       -2.63329
H         -3.42939       -2.64514       -3.68790
H         -3.59482       -3.65386       -2.22167
H         -4.74067       -2.30501       -2.51427
C         -0.19098       -4.25114       -1.26600
H         -0.79892       -5.12623       -1.02438
H          0.10213       -4.27334       -2.31650
H          0.68952       -4.20821       -0.62459
H          2.22498       -2.42717       -0.94584
H          2.29082        3.08385        2.66427
H         -4.66639       -1.40483        3.51433
H         -3.98171        3.27485        0.99627
