# Supplementary material for: Catalytic mechanism of the colistin resistance protein MCR-1
Source: Org Biomol Chem. 2021 Feb 16;19(17):3813–9. doi: 10.1039/d0ob02566f (PMC8097703; doi:10.1039/d0ob02566f)
Supplement: OB-019-D0OB02566F-s001 [file OB-019-D0OB02566F-s001.gz › 1st_C_ts.xyz]

96

C          3.28856       -0.48574        3.81413
C          3.33615       -1.98587        3.49740
C          2.04053       -2.56247        2.87938
C          1.79359       -2.08568        1.45796
O          2.34115       -2.68358        0.50405
O          1.01618       -1.06149        1.32215
C          2.12292       -0.97146       -4.00459
C          2.35808       -2.09092       -2.99744
C          3.79552       -2.14723       -2.49645
O          1.47379       -1.90213       -1.83793
P         -0.67411       -2.03045       -1.97431
O         -0.59472       -3.17674       -0.84976
O         -0.66461       -0.63199       -1.31809
O         -0.63861       -2.39649       -3.40985
C         -2.26563       -2.24589        5.16571
C         -2.01030       -1.08554        4.18837
C         -2.67599       -1.28134        2.86413
C         -2.16651       -1.47715        1.60336
N         -4.05491       -1.36449        2.70830
C         -4.32650       -1.60659        1.39806
N         -3.20378       -1.67307        0.70492
C          5.58577        2.42330       -0.28735
C          4.48783        1.98773       -1.25089
C          3.29966        1.33420       -0.56558
O          2.34166        0.95386       -1.36434
O          3.26026        1.16464        0.66349
C          2.95208        5.19398        0.15779
C          1.47943        5.24068        0.61097
C          0.93619        3.87042        0.85858
C          0.27955        2.98310        0.04868
N          1.18240        3.15924        2.02830
C          0.72371        1.89843        1.87875
N          0.15376        1.75364        0.68606
C         -4.96541        5.10630       -1.09335
C         -5.20665        3.70778       -1.68573
C         -4.17462        2.70568       -1.27771
C         -3.37724        1.85625       -1.99651
N         -3.84219        2.46971        0.05586
C         -2.88812        1.52744        0.13557
N         -2.60129        1.14624       -1.10101
Zn         0.99201        0.03885       -0.31408
H          4.20197       -0.17459        4.33223
H          2.43729       -0.25295        4.46947
H          3.20238        0.10924        2.89877
H          4.17174       -2.19618        2.81942
H          3.53390       -2.54722        4.41881
H          1.18267       -2.28663        3.50427
H          2.11666       -3.65385        2.85506
H          2.77648       -1.13062       -4.86939
H          2.35594       -0.00489       -3.54986
H          1.08743       -0.97764       -4.35077
H          2.06904       -3.05049       -3.44046
H          4.07194       -1.19664       -2.03021
H          4.46885       -2.33016       -3.34035
H          3.93961       -2.94731       -1.76313
H         -1.74029       -2.07460        6.11008
H         -1.91440       -3.19187        4.74216
H         -3.33201       -2.35485        5.39536
H         -0.93615       -0.98545        4.00050
H         -2.33962       -0.14080        4.64346
H         -1.12968       -1.49181        1.29985
H         -2.89646       -1.91086       -0.82017
H         -5.32658       -1.72636        1.00718
H          6.41963        2.87870       -0.83228
H          5.96792        1.56897        0.27849
H          5.21148        3.15113        0.43776
H          4.11191        2.83074       -1.84436
H          4.87257        1.26962       -1.98690
H          3.33756        6.20522       -0.00684
H          3.04709        4.62929       -0.77348
H          3.58058        4.70547        0.90865
H          0.87066        5.72330       -0.16113
H          1.38183        5.85709        1.51396
H         -0.06171        3.12647       -0.96586
H          0.87205        1.10327        2.59258
H         -5.73159        5.80131       -1.44727
H         -3.98593        5.49551       -1.38764
H         -5.01431        5.10093        0.00229
H         -6.20192        3.34733       -1.39278
H         -5.20824        3.75761       -2.77881
H         -3.30260        1.69785       -3.06059
H         -1.87549        0.41147       -1.31422
H         -2.41910        1.14669        1.02825
O         -2.62569       -2.01995       -1.82047
C         -3.31108       -3.15223       -2.39821
H         -2.98307       -3.22728       -3.43336
H         -3.05770       -4.06505       -1.85109
H         -4.38540       -2.96159       -2.34655
C          0.04898       -4.44391       -1.12854
H         -0.52848       -5.20017       -0.59460
H          0.04331       -4.65024       -2.20099
H          1.06897       -4.40977       -0.74321
H          1.87186       -2.29320       -0.99101
H          1.74362        3.48358        2.80386
H         -4.73574       -1.32392        3.45425
H         -4.23524        2.96002        0.84759
