# Supplementary material for: Catalytic mechanism of the colistin resistance protein MCR-1
Source: Org Biomol Chem. 2021 Feb 16;19(17):3813–9. doi: 10.1039/d0ob02566f (PMC8097703; doi:10.1039/d0ob02566f)
Supplement: OB-019-D0OB02566F-s001 [file OB-019-D0OB02566F-s001.gz › 1st_D_ps.xyz]

95

C          4.07191       -0.83663        3.32725
C          4.53444       -2.08022        2.55636
C          3.42426       -2.78283        1.74337
C          2.98459       -2.00010        0.51591
O          3.72545       -1.92305       -0.48263
O          1.81092       -1.43380        0.58334
C          1.60849        0.92709       -3.99053
C          2.78821        0.00149       -3.70957
C          4.08655        0.73104       -3.39681
O          2.40795       -0.86512       -2.58998
P         -1.13517       -1.25743       -2.54578
O         -0.33254       -2.59157       -2.92232
O         -0.43309       -0.61399       -1.29709
O         -1.44459       -0.36314       -3.69965
C         -0.38252       -4.69780        4.33870
C         -1.66678       -3.85651        4.39525
C         -1.88429       -3.14920        3.10176
C         -1.75897       -1.83751        2.73208
N         -2.12792       -3.82940        1.91639
C         -2.13938       -2.95159        0.89203
N         -1.92287       -1.72838        1.35946
C          4.61078        3.85504        0.45324
C          3.41448        3.46898       -0.41269
C          2.84311        2.09685       -0.08508
O          1.84527        1.72460       -0.84699
O          3.30872        1.40222        0.82634
C          1.43479        5.26986        2.10336
C          0.39618        4.48022        2.92055
C          0.19867        3.07482        2.44667
C         -0.81979        2.48215        1.74757
N          1.12034        2.05712        2.65652
C          0.67167        0.92022        2.09238
N         -0.51746        1.14161        1.53479
C         -6.21649        2.95204        1.51659
C         -5.97852        3.13135        0.01426
C         -4.78311        2.34413       -0.40499
C         -3.98103        1.52053        0.33749
N         -4.23666        2.31107       -1.68022
C         -3.15135        1.49971       -1.68277
N         -2.97920        1.00637       -0.46237
Zn         1.53843       -0.18181       -0.88562
H          4.88599       -0.44126        3.94425
H          3.23338       -1.07879        3.99473
H          3.75947       -0.04687        2.63631
H          5.35041       -1.81333        1.87534
H          4.94088       -2.81507        3.26204
H          2.55319       -2.97008        2.38148
H          3.80633       -3.74653        1.38980
H          1.83601        1.53381       -4.87398
H          1.44304        1.60170       -3.14541
H          0.69154        0.37006       -4.18942
H          2.94069       -0.67251       -4.56170
H          3.95353        1.40578       -2.54760
H          4.39952        1.32161       -4.26439
H          4.89143        0.02641       -3.15920
H         -0.20156       -5.19458        5.29681
H          0.48254       -4.06823        4.10688
H         -0.44496       -5.47581        3.56951
H         -1.59603       -3.10854        5.19102
H         -2.52837       -4.49197        4.63773
H         -1.54076       -0.97518        3.34284
H         -2.24941       -4.82915        1.82869
H         -2.28522       -3.19899       -0.14684
H          4.97930        4.84961        0.18106
H          5.42643        3.13678        0.33217
H          4.35004        3.86540        1.51621
H          2.60190        4.20034       -0.33294
H          3.68851        3.46283       -1.47527
H          1.52972        6.28763        2.49400
H          1.13454        5.32974        1.05303
H          2.42163        4.80007        2.14729
H         -0.57272        4.98843        2.87235
H          0.68645        4.47140        3.97914
H         -1.73880        2.91733        1.38638
H          1.22889       -0.00502        2.04115
H         -7.08672        3.53067        1.83798
H         -5.35305        3.29566        2.09542
H         -6.40482        1.90223        1.76309
H         -6.86372        2.80798       -0.54955
H         -5.83199        4.19402       -0.22098
H         -4.05443        1.25996        1.38121
H         -4.58803        2.80973       -2.48689
H         -2.54443        1.27070       -2.55085
O         -2.47879       -1.85246       -1.84077
C          0.34207       -2.76385       -4.18978
H         -0.11461       -2.13102       -4.95387
H          1.39323       -2.50877       -4.05682
H          0.23452       -3.81690       -4.45281
H          2.06717        2.16448        2.99864
Zn        -1.50239       -0.09657        0.29734
H          3.17112       -1.32076       -2.15051
C         -3.53870       -2.32210       -2.69735
H         -3.82391       -1.54259       -3.40778
H         -3.21767       -3.21835       -3.23756
H         -4.37751       -2.56238       -2.04237
