# Supplementary material for: Catalytic mechanism of the colistin resistance protein MCR-1
Source: Org Biomol Chem. 2021 Feb 16;19(17):3813–9. doi: 10.1039/d0ob02566f (PMC8097703; doi:10.1039/d0ob02566f)
Supplement: OB-019-D0OB02566F-s001 [file OB-019-D0OB02566F-s001.gz › 1st_D_rs.xyz]

95

C          4.10133       -1.37830        3.10538
C          4.11903       -2.76579        2.45571
C          2.73383       -3.26438        1.96925
C          2.20206       -2.47761        0.80555
O          2.61787       -2.88898       -0.36993
O          1.43704       -1.50954        0.96534
C          1.59004       -0.11093       -4.29848
C          1.92394       -1.48947       -3.74502
C          3.40801       -1.69908       -3.50097
O          1.27379       -1.69579       -2.42327
P         -0.36071       -1.74175       -2.29751
O         -0.55843       -3.11413       -1.48658
O         -0.59553       -0.58972       -1.23051
O         -1.09232       -1.63165       -3.58205
C         -1.13436       -3.61705        4.93551
C         -1.75152       -2.21189        4.83820
C         -2.23138       -1.88911        3.46096
C         -1.81139       -0.98305        2.52182
N         -3.26175       -2.58886        2.84266
C         -3.43484       -2.10878        1.59089
N         -2.56603       -1.12906        1.37158
C          5.65189        2.47836       -0.53937
C          4.41917        2.09835       -1.35941
C          3.38665        1.26568       -0.61105
O          2.29756        1.01033       -1.28955
O          3.57393        0.85681        0.54392
C          3.13936        4.96862        0.97630
C          1.76785        4.89755        1.67843
C          1.27857        3.48796        1.74229
C          0.49247        2.75432        0.89596
N          1.76550        2.56368        2.65994
C          1.31532        1.33739        2.33072
N          0.52655        1.41300        1.26152
C         -4.87503        4.85839        1.10227
C         -3.90708        5.01721       -0.07647
C         -3.28046        3.71861       -0.47870
C         -3.34154        2.46262        0.06923
N         -2.46789        3.57407       -1.59707
C         -2.08075        2.27860       -1.70098
N         -2.59502        1.58456       -0.69612
Zn         0.97601        0.07586       -0.22754
H          5.08544       -1.14592        3.52526
H          3.37245       -1.34289        3.92653
H          3.85902       -0.59863        2.37667
H          4.82038       -2.77981        1.61346
H          4.48064       -3.50910        3.17507
H          2.00618       -3.18434        2.78301
H          2.81257       -4.31154        1.66389
H          2.11793        0.02549       -5.24905
H          1.91453        0.66136       -3.59567
H          0.51859       -0.02023       -4.48964
H          1.52468       -2.27042       -4.39836
H          3.78648       -0.95114       -2.79652
H          3.95183       -1.59071       -4.44463
H          3.61261       -2.69946       -3.10592
H         -0.77966       -3.81344        5.95193
H         -0.28790       -3.71720        4.24759
H         -1.86242       -4.39608        4.68282
H         -1.01019       -1.45783        5.12279
H         -2.57682       -2.11841        5.55681
H         -1.02715       -0.24555        2.58329
H         -3.79690       -3.33846        3.25882
H         -4.14878       -2.45724        0.85667
H          6.34657        3.06810       -1.14607
H          6.17446        1.58584       -0.18366
H          5.37683        3.06814        0.33920
H          3.90663        2.98794       -1.74685
H          4.70686        1.52546       -2.25132
H          3.49697        6.00207        0.92914
H          3.06895        4.57721       -0.04256
H          3.88624        4.37369        1.51097
H          1.03512        5.49823        1.12948
H          1.83307        5.32919        2.68506
H         -0.06414        3.08386        0.03263
H          1.60841        0.42696        2.82907
H         -5.31592        5.82439        1.36168
H         -4.35855        4.47521        1.98883
H         -5.68831        4.16950        0.85273
H         -4.44173        5.44177       -0.93692
H         -3.12204        5.74118        0.18317
H         -3.86903        2.12828        0.94858
H         -2.24082        4.30620       -2.25670
H         -1.45669        1.87877       -2.48690
O         -3.77477       -1.58818       -1.28429
C         -1.65071       -4.00890       -1.84066
H         -2.60283       -3.50625       -1.65332
H         -1.56796       -4.29850       -2.89029
H         -1.52458       -4.88015       -1.19701
H          2.43013        2.76118        3.39560
Zn        -2.52608       -0.42524       -0.52798
H          2.17290       -2.41161       -1.12686
C         -4.35109       -1.32362       -2.54838
H         -3.60343       -1.35848       -3.35394
H         -5.11932       -2.08001       -2.76373
H         -4.84725       -0.33783       -2.58283
