# Supplementary material for: Catalytic mechanism of the colistin resistance protein MCR-1
Source: Org Biomol Chem. 2021 Feb 16;19(17):3813–9. doi: 10.1039/d0ob02566f (PMC8097703; doi:10.1039/d0ob02566f)
Supplement: OB-019-D0OB02566F-s001 [file OB-019-D0OB02566F-s001.gz › 1st_D_ts.xyz]

95

C          4.16788       -0.12998        3.33016
C          4.58931       -1.37320        2.53601
C          3.42048       -2.24998        2.02071
C          2.67138       -1.63395        0.85589
O          3.12385       -1.81892       -0.31214
O          1.62266       -0.95101        1.12094
C          1.60030        0.21906       -4.15416
C          2.34409       -0.97369       -3.56401
C          3.80273       -0.67822       -3.25326
O          1.71102       -1.39579       -2.29099
P         -0.03703       -1.91664       -2.17415
O          0.33241       -3.07329       -1.11006
O         -0.41826       -0.63346       -1.32887
O         -0.28801       -2.17598       -3.61412
C         -0.30485       -3.66845        5.13226
C         -1.50334       -2.75697        4.82963
C         -1.74036       -2.58219        3.36476
C         -1.92726       -1.47759        2.57532
N         -1.80032       -3.65903        2.48778
C         -2.00984       -3.20491        1.23592
N         -2.10103       -1.87961        1.26140
C          4.70266        3.91213       -0.40312
C          3.64256        3.23143       -1.26111
C          2.77933        2.23601       -0.50271
O          1.89958        1.60944       -1.23953
O          2.90701        2.03826        0.71367
C          1.56766        5.65765        0.98842
C          0.18244        5.23778        1.52386
C          0.03232        3.75102        1.58491
C         -0.47355        2.84174        0.69519
N          0.57733        2.97702        2.60277
C          0.43269        1.67377        2.29025
N         -0.21495        1.54683        1.13327
C         -6.11345        3.36441        0.97068
C         -5.30598        3.71749       -0.28291
C         -4.35488        2.62654       -0.65889
C         -4.10306        1.40510       -0.09033
N         -3.49883        2.69007       -1.75173
C         -2.77615        1.54866       -1.82093
N         -3.12623        0.75038       -0.81947
Zn         0.90467        0.34822       -0.16412
H          5.04945        0.39157        3.71746
H          3.53862       -0.40802        4.18594
H          3.61324        0.57260        2.69863
H          5.21254       -1.07943        1.68296
H          5.21411       -2.01350        3.17019
H          2.71071       -2.43204        2.83575
H          3.82230       -3.21002        1.68330
H          2.10562        0.51825       -5.07953
H          1.61782        1.05612       -3.45197
H          0.57225       -0.05101       -4.40263
H          2.24989       -1.83913       -4.22409
H          3.88278        0.16359       -2.55915
H          4.31798       -0.41475       -4.18236
H          4.30690       -1.54440       -2.81442
H         -0.13585       -3.73164        6.21109
H          0.60732       -3.28662        4.66173
H         -0.46805       -4.69125        4.77246
H         -1.34245       -1.76585        5.26591
H         -2.40544       -3.16170        5.30856
H         -1.92971       -0.43375        2.84872
H         -1.68012       -4.62934        2.74289
H         -2.06327       -3.80170        0.33723
H          5.29339        4.61202       -1.00355
H          5.38206        3.17488        0.03449
H          4.24820        4.46590        0.42262
H          2.96957        3.96559       -1.72421
H          4.09988        2.69390       -2.10167
H          1.65286        6.74845        0.95953
H          1.72157        5.26768       -0.02157
H          2.37092        5.26583        1.61970
H         -0.60183        5.63837        0.87245
H          0.01352        5.67629        2.51570
H         -0.96782        3.02452       -0.24629
H          0.85222        0.85725        2.85768
H         -6.79843        4.17849        1.22113
H         -5.45543        3.20052        1.83054
H         -6.70962        2.45970        0.81346
H         -5.98803        3.91317       -1.12134
H         -4.74784        4.64898       -0.11667
H         -4.55070        0.95493        0.78113
H         -3.44210        3.45605       -2.41006
H         -2.02219        1.32945       -2.56288
O         -2.12009       -2.46900       -1.71623
C          0.80743       -4.33138       -1.62620
H          0.03392       -4.80790       -2.23405
H          1.71432       -4.18436       -2.21978
H          1.03783       -4.94307       -0.75298
H          1.11610        3.33006        3.38185
Zn        -2.23794       -0.98414       -0.50016
H          2.36201       -1.56033       -1.41782
C         -2.99141       -2.64246       -2.82467
H         -3.12902       -1.71277       -3.39556
H         -2.57357       -3.38755       -3.50763
H         -3.97286       -2.98737       -2.47160
