# Supplementary material for: Catalytic mechanism of the colistin resistance protein MCR-1
Source: Org Biomol Chem. 2021 Feb 16;19(17):3813–9. doi: 10.1039/d0ob02566f (PMC8097703; doi:10.1039/d0ob02566f)
Supplement: OB-019-D0OB02566F-s001 [file OB-019-D0OB02566F-s001.gz › 2nd_B_ps.xyz]

99

C          4.80372       -1.02542        2.80679
C          4.76200       -2.52848        2.49489
C          3.36729       -3.07865        2.12188
C          2.85574       -2.59277        0.77068
O          3.25085       -3.13045       -0.28139
O          2.00919       -1.60771        0.81181
C          1.19134       -0.74306       -4.23590
C          2.04802       -1.93627       -3.81298
C          3.54180       -1.71834       -4.02084
O          1.77812       -2.22017       -2.40385
P         -1.49180       -1.48572       -1.30164
O         -1.17177       -2.80239       -0.42057
O         -0.35396       -0.49122       -0.82035
O         -1.60162       -1.73298       -2.76456
C         -0.18236       -2.49542        5.76511
C         -1.60524       -2.50499        5.20055
C         -1.75197       -1.62409        4.00039
C         -0.84819       -0.90822        3.26161
N         -2.97644       -1.38314        3.38683
C         -2.80280       -0.56609        2.32593
N         -1.51253       -0.25673        2.23095
C          5.95727        2.05857       -1.63396
C          4.53114        1.86265       -2.12778
C          3.73233        0.91210       -1.24835
O          2.49434        0.75399       -1.61442
O          4.25986        0.34812       -0.27904
C          3.87568        4.96094       -0.20052
C          3.11889        4.78596        1.12845
C          2.42171        3.46818        1.25289
C          1.11827        3.11127        1.03234
N          3.05512        2.28573        1.61465
C          2.16105        1.27597        1.58838
N          0.96812        1.74733        1.24527
C         -4.00259        5.54852        1.15848
C         -4.40503        4.77190       -0.09714
C         -3.44823        3.65326       -0.33095
C         -2.44549        3.17968        0.47130
N         -3.38457        2.88118       -1.48022
C         -2.39626        1.97568       -1.34396
N         -1.80049        2.13461       -0.16965
Zn         1.61120       -0.83500       -0.94270
H          5.79519       -0.73551        3.17320
H          4.06957       -0.76278        3.58061
H          4.59397       -0.44544        1.90308
H          5.45731       -2.75232        1.67735
H          5.11342       -3.09069        3.36971
H          2.64278       -2.80348        2.89750
H          3.42407       -4.17096        2.07552
H          1.30391       -0.59023       -5.31505
H          1.51724        0.16416       -3.71744
H          0.13895       -0.93650       -4.01101
H          1.72004       -2.82977       -4.35710
H          3.87898       -0.83754       -3.46696
H          3.75284       -1.56234       -5.08474
H          4.12394       -2.58336       -3.68196
H         -0.11170       -3.14930        6.63914
H          0.11188       -1.48526        6.06925
H          0.53775       -2.84942        5.01922
H         -2.31175       -2.18319        5.97865
H         -1.88929       -3.53388        4.93783
H          0.22184       -0.83231        3.37343
H         -3.86665       -1.78167        3.65154
H         -3.60658       -0.27595        1.64752
H          6.50601        2.75254       -2.28112
H          6.49404        1.10633       -1.60976
H          5.97510        2.45728       -0.61423
H          3.98400        2.80965       -2.19531
H          4.52309        1.45074       -3.14536
H          4.32592        5.95775       -0.25528
H          3.19497        4.84096       -1.04889
H          4.67629        4.22338       -0.30352
H          2.36353        5.57374        1.22339
H          3.81004        4.92008        1.97083
H          0.28842        3.72631        0.72179
H          2.40182        0.23487        1.74315
H         -4.68450        6.38666        1.33154
H         -2.98820        5.94961        1.06203
H         -4.03573        4.90570        2.04425
H         -5.42598        4.38140        0.01016
H         -4.41716        5.44200       -0.96705
H         -2.14714        3.50453        1.45541
H         -4.11315        2.76073       -2.17461
H         -2.18008        1.21922       -2.07794
O         -2.78506       -0.84988       -0.60870
P         -4.44425       -0.61123       -1.00275
O         -4.51471        0.30986       -2.18784
O         -5.01637       -0.27945        0.34704
C         -1.96638       -3.97622       -0.66682
H         -3.02508       -3.76711       -0.48061
H         -1.83023       -4.31401       -1.69839
H         -1.60426       -4.73696        0.02668
H          4.05234        2.13501        1.69174
Zn        -0.69541        0.73347        0.71640
O         -4.87342       -2.13020       -1.40788
C         -4.85211       -2.51785       -2.79628
H         -3.83252       -2.48649       -3.18955
H         -5.24216       -3.53789       -2.82610
H         -5.49065       -1.85314       -3.38347
H          2.44490       -2.81051       -1.97586
