# Supplementary material for: Catalytic mechanism of the colistin resistance protein MCR-1
Source: Org Biomol Chem. 2021 Feb 16;19(17):3813–9. doi: 10.1039/d0ob02566f (PMC8097703; doi:10.1039/d0ob02566f)
Supplement: OB-019-D0OB02566F-s001 [file OB-019-D0OB02566F-s001.gz › 2nd_B_rs.xyz]

99

C          4.61170       -2.55527        2.58521
C          3.92861       -3.82933        2.07432
C          2.38730       -3.72688        1.94385
C          1.94069       -2.84766        0.80731
O          1.90766       -3.44471       -0.36172
O          1.63967       -1.65479        0.98258
C          1.21743       -0.60581       -4.30000
C          1.15000       -2.00271       -3.69049
C          2.48538       -2.72846       -3.68995
O          0.72566       -1.94235       -2.27283
P         -0.81673       -1.41246       -1.92551
O         -1.36096       -2.61582       -1.01669
O         -0.43096       -0.27401       -0.88429
O         -1.57421       -1.10612       -3.15784
C         -0.53556       -2.42895        5.62867
C         -1.94508       -2.67952        5.09409
C         -2.23977       -1.90685        3.84782
C         -1.46395       -1.17373        2.98564
N         -3.52149       -1.82652        3.32000
C         -3.50909       -1.08167        2.19261
N         -2.26123       -0.66755        1.96937
C          6.68899        0.23248       -1.71307
C          5.24350        0.30361       -2.20682
C          4.18140       -0.02295       -1.15721
O          2.96376       -0.00612       -1.62869
O          4.47677       -0.27701        0.01809
C          5.74454        3.57080       -0.04720
C          4.51658        4.10192        0.71863
C          3.52709        3.01546        0.98683
C          2.42765        2.58780        0.29399
N          3.68849        2.08145        2.00472
C          2.74292        1.12797        1.87832
N          1.94626        1.41059        0.85519
C         -1.43910        6.71482        1.61694
C         -0.61167        5.84092        0.66015
C         -1.25251        4.52180        0.37885
C         -0.92559        3.24749        0.75629
N         -2.43506        4.38308       -0.33998
C         -2.78921        3.07827       -0.39275
N         -1.87769        2.36673        0.27120
Zn         1.46394       -0.13498       -0.40599
H          5.68140       -2.73489        2.73710
H          4.18423       -2.24537        3.54810
H          4.51022       -1.73295        1.86975
H          4.34981       -4.12102        1.10502
H          4.12947       -4.65834        2.76311
H          1.96297       -3.31819        2.86628
H          1.97208       -4.72498        1.77642
H          1.57286       -0.69044       -5.33401
H          1.92034        0.01261       -3.73538
H          0.23038       -0.14202       -4.31332
H          0.39031       -2.59723       -4.20607
H          3.22465       -2.15603       -3.12197
H          2.84377       -2.83743       -4.71887
H          2.39499       -3.72930       -3.25407
H         -0.35770       -3.00660        6.54072
H         -0.38697       -1.36859        5.85894
H          0.22120       -2.72343        4.89173
H         -2.67943       -2.41307        5.86722
H         -2.08054       -3.75475        4.90689
H         -0.40098       -0.98793        3.01159
H         -4.35245       -2.25062        3.70769
H         -4.39360       -0.84353        1.56776
H          7.38253        0.48841       -2.52139
H          6.93069       -0.77322       -1.35577
H          6.85698        0.92196       -0.88141
H          5.00958        1.30219       -2.59969
H          5.08500       -0.37733       -3.05279
H          6.46317        4.37591       -0.23289
H          5.44040        3.14654       -1.00816
H          6.25158        2.78116        0.51664
H          4.02321        4.88352        0.13133
H          4.83165        4.57191        1.65940
H          1.95749        3.02567       -0.57325
H          2.68548        0.23986        2.48699
H         -0.93617        7.66893        1.80803
H         -1.58952        6.20364        2.57316
H         -2.42810        6.93599        1.20019
H         -0.43742        6.38476       -0.27902
H          0.37667        5.64857        1.09310
H         -0.08182        2.90572        1.33338
H         -2.96928        5.13102       -0.75874
H         -3.70099        2.65064       -0.85936
O         -3.44150       -0.28028       -0.83088
P         -4.98034        0.18413       -0.82698
O         -5.08542        1.64352       -1.26771
O         -5.64751       -0.24687        0.47308
C         -2.66468       -3.20215       -1.30506
H         -3.42624       -2.42381       -1.24549
H         -2.64952       -3.66439       -2.29507
H         -2.80792       -3.96007       -0.53399
H          4.45852        2.05153        2.65773
Zn        -2.06789        0.38005        0.24918
O         -5.60021       -0.78872       -2.01041
C         -5.14257       -0.54475       -3.34159
H         -4.05278       -0.64569       -3.40465
H         -5.62017       -1.29280       -3.98217
H         -5.43433        0.45975       -3.66996
H          1.51181       -2.87141       -1.08652
