# Supplementary material for: Catalytic mechanism of the colistin resistance protein MCR-1
Source: Org Biomol Chem. 2021 Feb 16;19(17):3813–9. doi: 10.1039/d0ob02566f (PMC8097703; doi:10.1039/d0ob02566f)
Supplement: OB-019-D0OB02566F-s001 [file OB-019-D0OB02566F-s001.gz › 2nd_B_ts.xyz]

99

C          4.33743       -2.22533        3.04596
C          3.55809       -3.51723        2.77545
C          2.04200       -3.30676        2.55043
C          1.70746       -2.66832        1.22611
O          1.75692       -3.48052        0.20145
O          1.41003       -1.46409        1.14093
C          1.01333       -1.29114       -4.08194
C          1.02383       -2.52389       -3.17830
C          2.39052       -3.19336       -3.10527
O          0.63355       -2.18515       -1.80984
P         -1.09926       -1.85662       -1.47721
O         -1.05331       -2.98605       -0.31399
O         -0.68870       -0.40127       -0.92879
O         -1.73497       -2.12701       -2.79775
C         -0.80273       -1.43684        6.00075
C         -1.06183       -0.01346        5.48047
C         -1.67236        0.01487        4.11683
C         -1.25659        0.54927        2.92451
N         -2.89081       -0.58686        3.82367
C         -3.17420       -0.41309        2.51046
N         -2.19368        0.28081        1.94397
C          6.51035       -0.23584       -1.63189
C          5.12064       -0.07321       -2.23385
C          3.98415       -0.23210       -1.22858
O          2.80415       -0.10098       -1.75684
O          4.20162       -0.47461       -0.03181
C          5.68171        3.35675       -0.52822
C          4.44597        4.00117        0.12964
C          3.40114        2.99046        0.47962
C          2.31975        2.51388       -0.21078
N          3.45419        2.20999        1.63006
C          2.45996        1.29488        1.58086
N          1.73792        1.45945        0.48109
C         -1.38909        6.97023        0.56965
C         -0.68367        6.07756       -0.46596
C         -1.32669        4.73706       -0.60886
C         -0.95897        3.49404       -0.16354
N         -2.56225        4.54241       -1.21613
C         -2.89617        3.23169       -1.12619
N         -1.93494        2.57462       -0.49466
Zn         1.25548       -0.32092       -0.59540
H          5.38740       -2.44977        3.26306
H          3.92150       -1.69595        3.91376
H          4.30936       -1.55603        2.17885
H          3.97847       -4.03611        1.90627
H          3.66529       -4.19843        3.62832
H          1.62990       -2.67114        3.34068
H          1.53489       -4.27639        2.58187
H          1.26506       -1.59250       -5.10608
H          1.74644       -0.55807       -3.73683
H          0.01550       -0.84649       -4.09481
H          0.27564       -3.23505       -3.53781
H          3.12977       -2.51092       -2.67664
H          2.71977       -3.47106       -4.11279
H          2.35741       -4.10480       -2.49830
H         -0.33898       -1.40989        6.99233
H         -0.13899       -1.98294        5.32173
H         -1.73285       -2.01030        6.08661
H         -0.11906        0.54310        5.43864
H         -1.70349        0.52425        6.19305
H         -0.35101        1.09335        2.70121
H         -3.47881       -1.08678        4.47481
H         -4.05690       -0.79846        1.99385
H          7.28390       -0.11028       -2.39814
H          6.62596       -1.22704       -1.18334
H          6.68646        0.49850       -0.84072
H          5.00298        0.90652       -2.71484
H          4.95057       -0.80601       -3.03321
H          6.43851        4.11449       -0.75746
H          5.39999        2.85291       -1.45663
H          6.13251        2.60716        0.12992
H          4.00472        4.73315       -0.55568
H          4.74598        4.55959        1.02635
H          1.93978        2.82864       -1.17070
H          2.31906        0.50528        2.30157
H         -0.88302        7.93732        0.65945
H         -1.39463        6.48838        1.55250
H         -2.43061        7.16176        0.28751
H         -0.65231        6.58872       -1.43798
H          0.35866        5.91842       -0.16825
H         -0.06963        3.19835        0.36794
H         -3.12582        5.25753       -1.65305
H         -3.81000        2.77201       -1.47721
O         -2.94494       -1.35307       -0.56862
P         -4.45148       -0.82928       -0.65408
O         -4.21763        0.72774       -0.69564
O         -5.29052       -1.36664        0.47620
C         -2.18408       -3.82029       -0.00468
H         -2.82264       -3.32731        0.72754
H         -2.76758       -4.02949       -0.90366
H         -1.75780       -4.74536        0.39346
H          4.19171        2.22938        2.31967
Zn        -2.26851        0.59791       -0.07364
O         -5.11852       -1.28994       -2.06133
C         -4.58858       -0.77244       -3.28962
H         -3.54895       -1.08448       -3.41559
H         -5.20492       -1.19252       -4.08835
H         -4.66631        0.32127       -3.30300
H          1.34637       -3.04961       -0.62521
